# Supplementary material for: TUBB3 Reverses Resistance to Docetaxel and Cabazitaxel in Prostate Cancer
Source: Int J Mol Sci. 2019 Aug 13;20(16):3936. doi: 10.3390/ijms20163936 (PMC6719236; doi:10.3390/ijms20163936)
Supplement: Supplementary file 1 [file ijms-20-03936-s001.zip]

Archive with 3 entries (2 files):
- ijms-567404 sp for proof/
- ijms-567404 sp for proof/Supplementary figure 1.pptx
- ijms-567404 sp for proof/Supplementary table 1 28 sample_CLEAN.docx
